# Supplementary material for: Unraveling the Impact of the Oil Phase on the Physicochemical Stability and Skin Permeability of Melatonin Gel Formulations
Source: Gels. 2024 Sep 16;10(9):595. doi: 10.3390/gels10090595 (PMC11431383; doi:10.3390/gels10090595)
Supplement: Supplementary file 1 [file gels-10-00595-s001.zip]

Archive with 1 entries (1 files):
- gels-3177957-supplementary.pdf
